# Supplementary material for: A chiral three-dimensional network in poly[μ-4,4′-bipyridine-di-μ-formato-cadmium(II)]
Source: Acta Crystallogr Sect E Struct Rep Online. 2009 Mar 25;65(Pt 4):m433–4. doi: 10.1107/S1600536809009969 (PMC2968935; doi:10.1107/S1600536809009969)
Supplement: Supplementary file 1 [file e-65-0m433-sup1.cif]

##############################################################################
###                                                                        ###
###        Electronic paper (Acta Crystallographica Section E)             ###
###                                                                        ###
##############################################################################
#                                                                            #
# This CIF contains the data in a paper accepted for publication in Acta     #
# Crystallographica Section E. It conforms to the requirements of Notes      #
# for Authors for Section E, and has been peer reviewed under the auspices   #
# of the IUCr Commission on Journals.                                        #
#                                                                            #
# Full details of the Crystallographic Information File format               #
# are given in the paper "The Crystallographic Information File (CIF):       #
# a New Standard Archive File for Crystallography" by S. R. Hall, F. H.      #
# Allen and I. D. Brown [Acta Cryst. (1991), A47, 655-685].                  #
#                                                                            #
# The current version of the core CIF dictionary is obtainable from          #
# ftp://ftp.iucr.org/pub/cif_core.dic. The current version number is 2.4.    #
#                                                                            #
# Software is freely available for graphical display of the structure(s) in  #
# this CIF.  For information consult the CIF home page http://www.iucr.org/  #
# cif/home.html                                                              #
#                                                                            #
# This file may be used for bona fide research purposes within the           #
# scientific community so long as proper attribution is given to the journal # 
# article from which it was obtained.                                        #
#                                                                            #
##############################################################################
                                             
data_global
_audit_creation_method     'form.cif (version 2.0)'
_journal_data_validation_number     ?
_journal_date_recd_electronic     2008-12-24
_journal_date_accepted     2009-03-18
_journal_name_full     'Acta Crystallographica, Section E'
_journal_year     2009
_journal_volume     65
_journal_issue      4
_journal_page_first     m433
_journal_page_last     m434
_journal_paper_category     QM
_journal_coeditor_code     JH2074
_publ_contact_author_name     'Hong-Zhen Xie'
_publ_contact_author_address
;
      State Key Lab. Base of Novel Functional Materials and
   Preparation Science
   Faculty of Materials Science and Chemical Engineering
   Institute of Solid Materials Chemistry
   Ningbo University
   Ningbo, Zhejiang
   315211, People's Republic of China
;
_publ_contact_author_email     'zhengyueqing@nbu.edu.cn'
_publ_contact_author_fax     '86 574 87600747'
_publ_contact_author_phone     '86 574 87600747'
_publ_section_title
;
A chiral three-dimensional network in
poly[\m-4,4'-bipyridine-di-\m-formato-cadmium(II)]
;
loop_
    _publ_author_name
    _publ_author_footnote
    _publ_author_address
    'Li Zhao' ?
;
State Key Laboratory Base of Novel Functional Materials and
Preparation Science
Faculty of Materials Science and Chemical Engineering
Institute of Solid Materials Chemistry
Ningbo University
Zhejiang 315211
People's Republic of China
;
    'Jian-Li Lin' ?
;
State Key Laboratory Base of Novel Functional Materials and
Preparation Science
Faculty of Materials Science and Chemical Engineering
Institute of Solid Materials Chemistry
Ningbo University
Zhejiang 315211
People's Republic of China
;
    'Wei Xu' ?
;
State Key Laboratory Base of Novel Functional Materials and
Preparation Science
Faculty of Materials Science and Chemical Engineering
Institute of Solid Materials Chemistry
Ningbo University
Zhejiang 315211
People's Republic of China
;
    'Hong-Zhen Xie' ?
;
State Key Laboratory Base of Novel Functional Materials and
Preparation Science
Faculty of Materials Science and Chemical Engineering
Institute of Solid Materials Chemistry
Ningbo University
Zhejiang 315211
People's Republic of China
;
data_I
_audit_creation_method     SHELXL-97
_chemical_name_systematic
;
poly[\m-4,4'-bipyridine-di-\m-formato-cadmium(II)]
;
_chemical_name_common     ?
_chemical_formula_moiety     'C12 H10 N2 O4 Cd'
_chemical_formula_sum     'C12 H10 Cd N2 O4'
_chemical_formula_iupac     '[Cd (C H O2)2 (C10 H8 N2)]'
_chemical_formula_weight     358.62
_chemical_melting_point     ?
_symmetry_cell_setting     tetragonal
_symmetry_space_group_name_H-M     'I 41 2 2'
_symmetry_space_group_name_Hall     'I 4bw 2bw'
loop_
    _symmetry_equiv_pos_as_xyz
    'x, y, z'
    '-x+1/2, -y+1/2, z+1/2'
    '-y, x+1/2, z+1/4'
    'y+1/2, -x, z+3/4'
    '-x+1/2, y, -z+3/4'
    'x, -y+1/2, -z+1/4'
    'y+1/2, x+1/2, -z+1/2'
    '-y, -x, -z'
    'x+1/2, y+1/2, z+1/2'
    '-x+1, -y+1, z+1'
    '-y+1/2, x+1, z+3/4'
    'y+1, -x+1/2, z+5/4'
    '-x+1, y+1/2, -z+5/4'
    'x+1/2, -y+1, -z+3/4'
    'y+1, x+1, -z+1'
    '-y+1/2, -x+1/2, -z+1/2'
_cell_length_a     8.2269(12)
_cell_length_b     8.2269(12)
_cell_length_c     18.103(4)
_cell_angle_alpha     90.00
_cell_angle_beta     90.00
_cell_angle_gamma     90.00
_cell_volume     1225.2(4)
_cell_formula_units_Z     4
_cell_measurement_reflns_used     1106
_cell_measurement_theta_min     3.2
_cell_measurement_theta_max     27.46
_cell_measurement_temperature     293(2)
_exptl_crystal_description     granule
_exptl_crystal_colour     yellow
_exptl_crystal_size_max     0.33
_exptl_crystal_size_mid     0.33
_exptl_crystal_size_min     0.20
_exptl_crystal_density_diffrn     1.944
_exptl_crystal_density_meas     ?
_exptl_crystal_density_method     'not measured'
_exptl_crystal_F_000     704
_exptl_absorpt_coefficient_mu     1.793
_exptl_absorpt_correction_type     multi-scan
_exptl_absorpt_process_details     '(ABSCOR; Higashi, 1995)'
_exptl_absorpt_correction_T_min     0.554
_exptl_absorpt_correction_T_max     0.698
_exptl_special_details
;
;
_diffrn_ambient_temperature     293(2)
_diffrn_radiation_type     MoK\a
_diffrn_radiation_wavelength     0.71073
_diffrn_radiation_source     'fine-focus sealed tube'
_diffrn_radiation_monochromator     graphite
_diffrn_measurement_device_type     'Rigaku R-AXIS RAPID'
_diffrn_measurement_method     \w
_diffrn_detector_area_resol_mean     0
_diffrn_reflns_number     1106
_diffrn_reflns_av_R_equivalents     0.0249
_diffrn_reflns_av_sigmaI/netI     0.0264
_diffrn_reflns_theta_min     2.72
_diffrn_reflns_theta_max     27.50
_diffrn_reflns_theta_full     27.50
_diffrn_measured_fraction_theta_max     0.996
_diffrn_measured_fraction_theta_full     0.996
_diffrn_reflns_limit_h_min     -10
_diffrn_reflns_limit_h_max     1
_diffrn_reflns_limit_k_min     -10
_diffrn_reflns_limit_k_max     1
_diffrn_reflns_limit_l_min     -23
_diffrn_reflns_limit_l_max     1
_diffrn_standards_number     0
_diffrn_standards_interval_count     ?
_diffrn_standards_interval_time     0
_diffrn_standards_decay_%     0
_refine_special_details
;
Refinement of <i>F</i>^2^ against ALL reflections. The weighted <i>R</i>-factor
<i>wR</i> and goodness of fit <i>S</i> are based on <i>F</i>^2^, conventional
<i>R</i>-factors <i>R</i> are based on <i>F</i>, with <i>F</i> set to zero for
negative <i>F</i>^2^. The threshold expression of <i>F</i>^2^ >
\s(<i>F</i>^2^) is used only for calculating <i>R</i>-factors(gt) <i>etc</i>.
and is not relevant to the choice of reflections for refinement.
<i>R</i>-factors based on <i>F</i>^2^ are statistically about twice as large
as those based on <i>F</i>, and <i>R</i>- factors based on ALL data will be
even larger.
;
_reflns_number_total     711
_reflns_number_gt     681
_reflns_threshold_expression     I>2\s(I)
_refine_ls_structure_factor_coef     Fsqd
_refine_ls_matrix_type     full
_refine_ls_R_factor_all     0.0189
_refine_ls_R_factor_gt     0.0177
_refine_ls_wR_factor_gt     0.0457
_refine_ls_wR_factor_ref     0.0464
_refine_ls_goodness_of_fit_ref     1.125
_refine_ls_restrained_S_all     1.125
_refine_ls_number_reflns     711
_refine_ls_number_parameters     46
_refine_ls_number_restraints     0
_refine_ls_hydrogen_treatment     constr
_refine_ls_weighting_scheme     calc
_refine_ls_weighting_details
          'calc w=1/[\s^2^(Fo^2^)+(0.018P)^2^+0.9631P] where P=(Fo^2^+2Fc^2^)/3'
_atom_sites_solution_hydrogens     geom
_atom_sites_solution_primary     direct
_atom_sites_solution_secondary     difmap
_refine_ls_shift/su_max     0.000
_refine_ls_shift/su_mean     0.000
_refine_diff_density_max     0.212
_refine_diff_density_min     -0.434
_refine_ls_extinction_method     none
_refine_ls_extinction_coef     ?
_refine_ls_abs_structure_details     'Flack (1983), 263 Friedel pairs'
_refine_ls_abs_structure_Flack     0.02(7)
loop_
    _atom_type_symbol
    _atom_type_description
    _atom_type_scat_dispersion_real
    _atom_type_scat_dispersion_imag
    _atom_type_scat_source
    'C' 'C' 0.0033 0.0016
                         'International Tables Vol C Tables 4.2.6.8 and 6.1.1.4'
    'H' 'H' 0.0000 0.0000
                         'International Tables Vol C Tables 4.2.6.8 and 6.1.1.4'
    'N' 'N' 0.0061 0.0033
                         'International Tables Vol C Tables 4.2.6.8 and 6.1.1.4'
    'O' 'O' 0.0106 0.0060
                         'International Tables Vol C Tables 4.2.6.8 and 6.1.1.4'
    'Cd' 'Cd' -0.8075 1.2024
                         'International Tables Vol C Tables 4.2.6.8 and 6.1.1.4'
_computing_data_collection     'RAPID-AUTO (Rigaku, 1998)'
_computing_cell_refinement     'RAPID-AUTO (Rigaku, 1998)'
_computing_data_reduction     'CrystalStructure (Rigaku/MSC, 2002)'
_computing_structure_solution     'SHELXS97 (Sheldrick, 2008)'
_computing_structure_refinement     'SHELXL97 (Sheldrick, 2008)'
_computing_molecular_graphics     'SHELXL97 (Sheldrick, 2008)'
_computing_publication_material     'SHELXL97 (Sheldrick, 2008)'
loop_
    _atom_site_type_symbol
    _atom_site_label
    _atom_site_fract_x
    _atom_site_fract_y
    _atom_site_fract_z
    _atom_site_U_iso_or_equiv
    _atom_site_adp_type
    _atom_site_calc_flag
    _atom_site_refinement_flags
    _atom_site_occupancy
    _atom_site_disorder_assembly
    _atom_site_disorder_group
    Cd Cd1 0.0000 0.5000 0.7500 0.02047(10) Uani d S 1 . .
    O O1 0.1521(3) 0.6479(3) 0.66505(10) 0.0380(4) Uani d . 1 . .
    N N1 0.1982(2) 0.3018(2) 0.7500 0.0284(6) Uani d S 1 . .
    C C1 0.0885(5) 0.7500 0.6250 0.0354(9) Uani d S 1 . .
    H H1A -0.0282 0.7500 0.6250 0.042 Uiso d SR 1 . .
    C C2 0.3461(3) 0.3320(3) 0.72483(18) 0.0431(7) Uani d . 1 . .
    H H2 0.3680 0.4350 0.7062 0.052 Uiso calc R 1 . .
    C C3 0.4696(3) 0.2183(3) 0.7249(2) 0.0432(8) Uani d . 1 . .
    H H3 0.5731 0.2454 0.7083 0.052 Uiso calc R 1 . .
    C C4 0.4359(3) 0.0641(3) 0.7500 0.0269(7) Uani d S 1 . .
loop_
    _atom_site_aniso_label
    _atom_site_aniso_U_11
    _atom_site_aniso_U_22
    _atom_site_aniso_U_33
    _atom_site_aniso_U_12
    _atom_site_aniso_U_13
    _atom_site_aniso_U_23
    Cd1 0.01803(12) 0.01803(12) 0.02535(16) 0.00289(14) 0.000 0.000
    O1 0.0320(11) 0.0393(12) 0.0428(10) 0.0038(8) 0.0064(10) 0.0191(10)
    N1 0.0214(8) 0.0214(8) 0.0425(15) 0.0042(10) 0.0017(10) 0.0017(10)
    C1 0.0238(19) 0.047(2) 0.0354(19) 0.000 0.000 0.0116(18)
    C2 0.0256(13) 0.0257(13) 0.078(2) 0.0063(9) 0.0064(14) 0.0173(14)
    C3 0.0197(14) 0.0333(14) 0.077(2) 0.0050(11) 0.0072(12) 0.0180(14)
    C4 0.0228(9) 0.0228(9) 0.0352(16) 0.0083(13) -0.0012(12) -0.0012(12)
_geom_special_details
;
All e.s.d.'s (except the e.s.d. in the dihedral angle between two l.s. planes)
are estimated using the full covariance matrix. The cell e.s.d.'s are taken
into account individually in the estimation of e.s.d.'s in distances, angles
and torsion angles; correlations between e.s.d.'s in cell parameters are only
used when they are defined by crystal symmetry. An approximate (isotropic)
treatment of cell e.s.d.'s is used for estimating e.s.d.'s involving l.s.
planes.
;
loop_
    _geom_bond_atom_site_label_1
    _geom_bond_atom_site_label_2
    _geom_bond_site_symmetry_2
    _geom_bond_distance
    _geom_bond_publ_flag
    Cd1 N1 . 2.306(3) y
    Cd1 N1 10_454 2.306(3) y
    Cd1 O1 7_456 2.3264(18) y
    Cd1 O1 10_454 2.3264(18) y
    Cd1 O1 16_556 2.3264(18) y
    Cd1 O1 . 2.3264(18) y
    O1 C1 . 1.227(3) ?
    N1 C2 . 1.323(3) ?
    N1 C2 16_556 1.323(3) ?
    C1 O1 6_566 1.227(3) ?
    C1 H1A . 0.9600 ?
    C2 C3 . 1.381(4) ?
    C2 H2 . 0.9300 ?
    C3 C4 . 1.376(3) ?
    C3 H3 . 0.9300 ?
    C4 C3 16_556 1.376(3) ?
    C4 C4 10_544 1.492(7) ?
loop_
    _geom_angle_atom_site_label_1
    _geom_angle_atom_site_label_2
    _geom_angle_atom_site_label_3
    _geom_angle_site_symmetry_1
    _geom_angle_site_symmetry_3
    _geom_angle
    _geom_angle_publ_flag
    N1 Cd1 N1 . 10_454 180.0 y
    N1 Cd1 O1 . 7_456 90.61(6) y
    N1 Cd1 O1 10_454 7_456 89.39(6) y
    N1 Cd1 O1 . 10_454 90.61(6) y
    N1 Cd1 O1 10_454 10_454 89.39(6) y
    O1 Cd1 O1 7_456 10_454 178.78(12) y
    N1 Cd1 O1 . 16_556 89.39(6) y
    N1 Cd1 O1 10_454 16_556 90.61(6) y
    O1 Cd1 O1 7_456 16_556 97.24(10) y
    O1 Cd1 O1 10_454 16_556 82.77(10) y
    N1 Cd1 O1 . . 89.39(6) y
    N1 Cd1 O1 10_454 . 90.61(6) y
    O1 Cd1 O1 7_456 . 82.77(10) y
    O1 Cd1 O1 10_454 . 97.24(10) y
    O1 Cd1 O1 16_556 . 178.78(12) y
    C1 O1 Cd1 . . 121.3(2) ?
    C2 N1 C2 . 16_556 117.6(3) ?
    C2 N1 Cd1 . . 121.20(16) ?
    C2 N1 Cd1 16_556 . 121.20(16) ?
    O1 C1 O1 . 6_566 129.5(4) ?
    O1 C1 H1A . . 115.3 ?
    O1 C1 H1A 6_566 . 115.3 ?
    N1 C2 C3 . . 123.4(3) ?
    N1 C2 H2 . . 118.3 ?
    C3 C2 H2 . . 118.3 ?
    C4 C3 C2 . . 118.4(3) ?
    C4 C3 H3 . . 120.8 ?
    C2 C3 H3 . . 120.8 ?
    C3 C4 C3 16_556 . 118.7(3) ?
    C3 C4 C4 16_556 10_544 120.63(16) ?
    C3 C4 C4 . 10_544 120.63(16) ?
