# Supplementary material for: A chiral three-dimensional network in poly[μ-4,4′-bipyridine-di-μ-formato-cadmium(II)]
Source: Acta Crystallogr Sect E Struct Rep Online. 2009 Mar 25;65(Pt 4):m433–4. doi: 10.1107/S1600536809009969 (PMC2968935; doi:10.1107/S1600536809009969)
Supplement: Supplementary file 2 [file e-65-0m433-Isup2.hkl]

# 
# h,k,l, Fc-squared, Fo-squared, sigma(Fo-squared) and status flag 
# 
data_I
_shelx_title ' xyh in I4(1)22' 
_shelx_refln_list_code          4 
_shelx_F_calc_maximum      197.65 
_exptl_crystal_F_000       704.00 
_reflns_d_resolution_high  0.7697 
 
loop_ 
 _symmetry_equiv_pos_as_xyz 
 'x, y, z' 
 '-x+1/2, -y+1/2, z+1/2' 
 '-y, x+1/2, z+1/4' 
 'y+1/2, -x, z+3/4' 
 '-x+1/2, y, -z+3/4' 
 'x, -y+1/2, -z+1/4' 
 'y+1/2, x+1/2, -z+1/2' 
 '-y, -x, -z' 
 'x+1/2, y+1/2, z+1/2' 
 '-x+1, -y+1, z+1' 
 '-y+1/2, x+1, z+3/4' 
 'y+1, -x+1/2, z+5/4' 
 '-x+1, y+1/2, -z+5/4' 
 'x+1/2, -y+1, -z+3/4' 
 'y+1, x+1, -z+1' 
 '-y+1/2, -x+1/2, -z+1/2' 
 
_cell_length_a     8.2269 
_cell_length_b     8.2269 
_cell_length_c    18.1025 
_cell_angle_alpha  90.000 
_cell_angle_beta   90.000 
_cell_angle_gamma  90.000 
 
_shelx_F_squared_multiplier     1.000 
 
loop_ 
 _refln_index_h 
 _refln_index_k 
 _refln_index_l 
 _refln_F_squared_calc 
 _refln_F_squared_meas 
 _refln_F_squared_sigma 
 _refln_observed_status 
   1   1   0      768.27      681.10     23.21 o 
   0   2   0     7029.09     6971.12    158.25 o 
   2   2   0    18825.79    17722.45    116.87 o 
   1   3   0      359.49      382.41      6.75 o 
   3   3   0      672.46      673.22     21.15 o 
   0   4   0     8630.90     8462.18    209.87 o 
   2   4   0    22252.89    21634.94    129.68 o 
   4   4   0    21639.83    20394.39    192.21 o 
   1   5   0      663.87      675.90     23.15 o 
   3   5   0       94.17       85.70      3.39 o 
   5   5   0        0.78       11.12      4.03 o 
   0   6   0    17984.39    17957.49    611.35 o 
   2   6   0     3177.62     3443.36    103.57 o 
   4   6   0     2717.90     2751.64     61.67 o 
   6   6   0     9488.86     9638.50    183.05 o 
   1   7   0      916.88      968.10     22.98 o 
   3   7   0      153.69      158.30      9.48 o 
   5   7   0        0.90       15.59      3.24 o 
   7   7   0       11.22       23.88      5.89 o 
   0   8   0     3153.77     3105.26     93.21 o 
   2   8   0     5115.36     5141.50     98.01 o 
   4   8   0     2888.50     3040.39     77.63 o 
   6   8   0     2590.95     2574.25     80.48 o 
   1   9   0       36.28       48.70      5.08 o 
   3   9   0      243.96      229.09      7.30 o 
   5   9   0        6.54       18.16      4.50 o 
   0  10   0     1166.74     1150.31     33.99 o 
   2  10   0     2243.23     2199.71     66.18 o 
   0   1   1    14919.45    14436.84    136.71 o 
  -1   2   1    13468.94    13358.82     81.96 o 
   1   2   1    12601.41    12433.56    386.49 o 
  -2   3   1    19955.61    19796.13    103.08 o 
   0   3   1      639.90      593.93     13.80 o 
   2   3   1    20215.71    19153.10    157.48 o 
  -3   4   1     9622.60     9114.45    156.07 o 
  -1   4   1     5034.87     4592.51     81.94 o 
   1   4   1     4831.07     4514.23     68.76 o 
   3   4   1     9814.39     9630.61    119.05 o 
  -4   5   1     3193.13     3138.63     60.40 o 
  -2   5   1     5326.02     5114.14    188.83 o 
   0   5   1     7025.56     7226.75     59.50 o 
   2   5   1     5232.34     4895.44    271.96 o 
   4   5   1     3419.29     3314.78     61.48 o 
  -5   6   1     3991.07     3727.44     76.36 o 
  -3   6   1     2959.30     2918.42     60.82 o 
  -1   6   1     6663.00     6809.01     98.10 o 
   1   6   1     6802.21     7022.45     79.86 o 
   3   6   1     2920.22     2845.91     59.65 o 
   5   6   1     3803.68     3670.35     75.24 o 
  -6   7   1     1745.85     1708.18     49.11 o 
  -4   7   1     1500.82     1591.48     52.18 o 
  -2   7   1     5441.50     5273.19     88.45 o 
   0   7   1     4742.76     4747.30     62.55 o 
   2   7   1     5499.46     5309.40    349.47 o 
   4   7   1     1467.72     1448.68     67.10 o 
   6   7   1     1722.84     1753.01     49.79 o 
  -7   8   1     1209.63     1154.24     65.36 o 
  -5   8   1      947.69      982.71     28.56 o 
  -3   8   1     1906.94     1970.70     63.47 o 
  -1   8   1     4107.93     4018.17     60.60 o 
   1   8   1     3940.70     3825.89     59.79 o 
   3   8   1     1941.55     1994.17     62.98 o 
   5   8   1     1048.86     1005.22     28.36 o 
   7   8   1     1184.02     1130.67     33.76 o 
  -4   9   1     1670.57     1711.98     43.75 o 
  -2   9   1     1529.50     1550.24     41.20 o 
   0   9   1     1606.01     1637.06     30.08 o 
   2   9   1     1597.33     1629.26     44.48 o 
   4   9   1     1589.03     1454.97     40.00 o 
  -3  10   1     1155.22     1125.97     36.18 o 
  -1  10   1     1086.03     1121.68     43.54 o 
   1  10   1     1057.77     1067.39     27.08 o 
   3  10   1     1180.63     1257.32     36.79 o 
   0   2   2     2696.51     2600.80    119.93 o 
   2   2   2     2620.58     2526.28     48.95 o 
  -1   3   2    19894.47    19444.85    140.04 o 
   1   3   2    19691.36    19176.31    765.94 o 
   3   3   2    14331.02    13782.36    134.97 o 
  -2   4   2     1371.41     1515.09     49.06 o 
   0   4   2      381.07      420.10     34.83 o 
   2   4   2     1372.88     1441.72     47.21 o 
   4   4   2       65.76       81.00      4.80 o 
  -3   5   2     8442.84     8390.41    128.10 o 
  -1   5   2    14370.64    14259.96    133.12 o 
   1   5   2    14423.43    13966.02    265.03 o 
   3   5   2     8546.57     8370.57    125.70 o 
   5   5   2    10154.58    10088.88    162.55 o 
  -4   6   2      229.49      268.74     12.43 o 
  -2   6   2     1174.94     1198.16     53.75 o 
   0   6   2       23.24       30.50      9.59 o 
   2   6   2     1173.15     1243.63     56.91 o 
   4   6   2      233.29      247.37      9.92 o 
   6   6   2      234.41      205.84     10.47 o 
  -5   7   2     2858.32     2984.29    106.19 o 
  -3   7   2     5375.70     5121.90    125.59 o 
  -1   7   2     3586.32     3589.74     71.70 o 
   1   7   2     3613.26     3663.54     75.96 o 
   3   7   2     5223.97     5027.16    122.87 o 
   5   7   2     2925.82     2886.93    105.21 o 
   7   7   2     3257.51     3022.44    123.96 o 
  -6   8   2       18.00        6.00      6.43 o 
  -4   8   2       26.43       36.30      6.00 o 
  -2   8   2      635.50      629.61     27.26 o 
   0   8   2       10.84       35.63     19.02 o 
   2   8   2      635.48      668.64     25.08 o 
   4   8   2       26.25       24.97      5.45 o 
   6   8   2       15.56       24.75      6.43 o 
  -5   9   2     3078.71     3123.62    130.50 o 
  -3   9   2     2473.87     2578.72    112.08 o 
  -1   9   2     3742.00     3947.38     92.40 o 
   1   9   2     3854.11     3848.33     96.36 o 
   3   9   2     2442.73     2443.42    109.35 o 
   5   9   2     3108.68     2985.70    132.79 o 
  -2  10   2       18.69       24.64      6.21 o 
   0  10   2        0.16        3.37      3.89 o 
   2  10   2       18.92       28.67     10.03 o 
   0   1   3     6937.23     6977.64     82.41 o 
  -1   2   3    12046.55    11554.58    333.88 o 
   1   2   3    11606.47    11577.58    446.12 o 
  -2   3   3    16739.83    16852.23    144.35 o 
   0   3   3     4743.41     4683.03    159.23 o 
   2   3   3    16490.29    16261.11    144.46 o 
  -3   4   3     6759.34     6688.56    108.48 o 
  -1   4   3     5317.05     5319.28     60.36 o 
   1   4   3     5631.11     5724.18    294.85 o 
   3   4   3     6793.63     6873.46    108.48 o 
  -4   5   3     3511.51     3454.50     92.23 o 
  -2   5   3     2883.76     2871.23     75.23 o 
   0   5   3     8988.07     9316.13     89.21 o 
   2   5   3     2702.31     2634.65     73.15 o 
   4   5   3     3603.39     3475.98     89.40 o 
  -5   6   3     2815.58     2673.13     96.70 o 
  -3   6   3     3184.72     3108.35     89.83 o 
  -1   6   3     6947.84     6885.96    124.40 o 
   1   6   3     6910.62     6922.97     91.15 o 
   3   6   3     3302.44     3236.67     89.62 o 
   5   6   3     2956.98     2704.10     95.50 o 
  -6   7   3     1250.25     1246.13     49.61 o 
  -4   7   3     2918.37     2851.06    101.17 o 
  -2   7   3     4864.16     4931.44    121.12 o 
   0   7   3     4551.62     4548.25     81.56 o 
   2   7   3     4802.13     4927.40    120.91 o 
   4   7   3     2888.94     2771.47     96.16 o 
   6   7   3     1258.23     1254.42     50.70 o 
  -5   8   3     1076.18     1089.14     46.33 o 
  -3   8   3     2734.33     2641.08    101.61 o 
  -1   8   3     2345.97     2378.13     66.02 o 
   1   8   3     2397.23     2534.74     70.34 o 
   3   8   3     2612.21     2417.26     94.20 o 
   5   8   3     1097.08      997.02     37.72 o 
  -4   9   3     1143.34     1141.47     47.97 o 
  -2   9   3     1538.33     1539.19     60.07 o 
   0   9   3     1300.91     1317.63     36.16 o 
   2   9   3     1544.68     1483.80     54.95 o 
   4   9   3     1216.44     1180.83     48.08 o 
  -3  10   3      994.35     1015.77     38.81 o 
  -1  10   3     1501.65     1594.46     44.42 o 
   1  10   3     1563.57     1555.50     65.14 o 
   3  10   3      964.85     1010.75     41.10 o 
   1   1   4    19482.56    19976.30    319.85 o 
   0   2   4    21574.44    21431.96    997.45 o 
   2   2   4    24417.32    23643.49    168.11 o 
  -1   3   4      510.72      582.96     36.41 o 
   1   3   4      510.03      616.76     62.14 o 
   3   3   4        2.33       22.35      3.27 o 
  -2   4   4    10308.97    10451.71    132.14 o 
   0   4   4    23587.42    23877.13    858.61 o 
   2   4   4    10429.85    10777.03    140.31 o 
   4   4   4    11597.75    11415.04    156.56 o 
  -3   5   4      132.66      130.28      6.32 o 
  -1   5   4      334.27      328.74     23.60 o 
   1   5   4      334.77      312.97      8.69 o 
   3   5   4      137.49      111.64      6.00 o 
   5   5   4     1509.36     1495.90     67.70 o 
  -4   6   4     6387.64     6096.46    135.30 o 
  -2   6   4     3989.84     4348.06    104.44 o 
   0   6   4    10685.73    10738.63    256.15 o 
   2   6   4     4048.40     4028.18    102.70 o 
   4   6   4     6252.33     5856.50    130.28 o 
   6   6   4     3987.00     3984.46    123.20 o 
  -5   7   4      110.89      118.51      7.20 o 
  -3   7   4      122.20      137.15      6.87 o 
  -1   7   4      431.67      436.15     12.94 o 
   1   7   4      431.11      439.06     22.57 o 
   3   7   4      119.05      146.42      8.18 o 
   5   7   4      110.70      114.69      7.09 o 
   7   7   4       11.63       21.15      6.32 o 
  -6   8   4     2417.76     2549.28     80.68 o 
  -4   8   4     3937.37     3993.08    129.19 o 
  -2   8   4     4267.58     4491.20    128.21 o 
   0   8   4     1818.73     1745.76     58.57 o 
   2   8   4     4294.12     4294.42    123.96 o 
   4   8   4     3953.80     3803.70    126.36 o 
   6   8   4     2467.42     2469.48     78.39 o 
  -5   9   4      176.95      233.09     11.67 o 
  -3   9   4        4.13        7.30      6.00 o 
  -1   9   4       28.21       36.15      4.28 o 
   1   9   4       29.04       37.73      6.32 o 
   3   9   4        4.00        3.05      4.91 o 
   5   9   4      177.73      167.68      9.27 o 
  -2  10   4     2033.03     1996.10     74.14 o 
   0  10   4     2392.57     2309.77     88.58 o 
   2  10   4     2021.58     1931.02     72.06 o 
   0   1   5       76.01       99.50      4.00 o 
  -1   2   5    19737.80    19389.43    465.91 o 
   1   2   5    20105.69    19759.39   1393.37 o 
  -2   3   5     8505.55     8818.54    114.58 o 
   0   3   5    13153.92    13519.35    283.08 o 
   2   3   5     8616.36     8341.35    117.85 o 
  -3   4   5     1405.67     1342.29     56.47 o 
  -1   4   5     8591.23     8780.92     83.50 o 
   1   4   5     8253.41     8349.64    519.93 o 
   3   4   5     1320.85     1271.86     54.08 o 
  -4   5   5     3931.78     3927.88    104.01 o 
  -2   5   5     4652.18     4693.22    101.39 o 
   0   5   5     8127.43     8296.29     88.92 o 
   2   5   5     4827.69     4873.11    109.46 o 
   4   5   5     3953.32     4159.45    105.75 o 
  -5   6   5     2133.52     2157.78     91.36 o 
  -3   6   5     6681.08     6544.43    132.03 o 
  -1   6   5     4173.52     4126.21    134.97 o 
   1   6   5     4054.24     4011.57    174.98 o 
   3   6   5     6646.80     6522.95    138.02 o 
   5   6   5     2105.27     2329.39     90.16 o 
  -6   7   5      520.23      533.12     20.28 o 
  -4   7   5     3348.73     3318.11    110.99 o 
  -2   7   5     4372.97     4512.35    121.89 o 
   0   7   5     1187.26     1259.17     34.51 o 
   2   7   5     4423.74     4234.67    125.81 o 
   4   7   5     3391.78     3261.42    108.70 o 
   6   7   5      481.87      499.54     16.57 o 
  -5   8   5     1228.91     1186.28     44.05 o 
  -3   8   5     2398.62     2287.41     99.97 o 
  -1   8   5     2419.81     2310.17     77.46 o 
   1   8   5     2301.16     2315.82     99.81 o 
   3   8   5     2530.11     2472.31    101.06 o 
   5   8   5     1168.39     1190.09     43.94 o 
  -4   9   5      840.30      842.86     28.78 o 
  -2   9   5     1394.83     1446.08     58.11 o 
   0   9   5     2934.84     2996.89    147.29 o 
   2   9   5     1329.09     1370.64     53.75 o 
   4   9   5      807.10      763.16     31.83 o 
  -3  10   5      410.77      449.94     23.99 o 
  -1  10   5     1791.07     1815.45     46.92 o 
   1  10   5     1751.06     1845.80     48.17 o 
   3  10   5      471.08      458.11     21.70 o 
   1   1   6    19648.13    19884.39    227.37 o 
   0   2   6      430.93      566.70     52.00 o 
   2   2   6     4042.42     4612.76     82.97 o 
  -1   3   6    28506.55    29024.18    355.03 o 
   1   3   6    28881.34    28598.52   1781.93 o 
   3   3   6     3475.69     3411.44     80.90 o 
  -2   4   6      394.96      394.77     15.05 o 
   0   4   6       22.85       52.12     26.44 o 
   2   4   6      398.70      407.96     16.68 o 
   4   4   6      612.20      612.16     21.70 o 
  -3   5   6     6585.95     6765.75    125.81 o 
  -1   5   6    10592.29    10841.96    105.46 o 
   1   5   6    10635.62    10858.40    149.52 o 
   3   5   6     6406.09     6673.08    133.77 o 
   5   5   6     7656.58     7707.05    160.05 o 
  -4   6   6      162.33      153.72      7.41 o 
  -2   6   6       75.48      108.80      6.32 o 
   0   6   6       20.75       35.56     12.59 o 
   2   6   6       78.45       72.72      6.43 o 
   4   6   6      155.73      149.14      7.74 o 
   6   6   6      268.38      278.23     11.99 o 
  -5   7   6     2742.08     2649.04    111.20 o 
  -3   7   6     8427.77     8311.91    168.88 o 
  -1   7   6     1709.91     1749.06    137.75 o 
   1   7   6     1765.80     1882.30     80.51 o 
   3   7   6     8413.40     8357.59    177.60 o 
   5   7   6     2777.76     2765.48    108.48 o 
   7   7   6     1720.01     1810.87     68.90 o 
  -6   8   6      119.00      112.73      8.72 o 
  -4   8   6       56.62       53.86      6.98 o 
  -2   8   6       11.58       22.46      5.34 o 
   0   8   6       98.15       98.63      4.62 o 
   2   8   6       11.76        6.00      5.78 o 
   4   8   6       59.07       48.08      6.43 o 
   6   8   6      118.05      103.68      8.94 o 
  -5   9   6     2602.92     2847.03    131.37 o 
  -3   9   6     1436.96     1462.11     56.36 o 
  -1   9   6     3579.12     3485.94    164.73 o 
   1   9   6     3635.10     3498.96     91.20 o 
   3   9   6     1422.74     1352.21     52.00 o 
   5   9   6     2582.99     2416.39     85.69 o 
  -2  10   6       11.19       10.03      6.00 o 
   0  10   6       97.80      111.96      6.87 o 
   2  10   6       10.09       11.23      5.56 o 
   0   1   7     9941.38     9741.03     53.97 o 
  -1   2   7     6280.95     6535.59     67.75 o 
   1   2   7     5710.47     5910.35    390.63 o 
  -2   3   7     7601.00     7995.96    119.71 o 
   0   3   7     8056.72     8092.90    209.71 o 
   2   3   7     7604.38     7287.97    121.23 o 
  -3   4   7     4232.80     4179.29     98.77 o 
  -1   4   7     9947.51    10163.67    337.92 o 
   1   4   7    10426.53    10940.55    387.74 o 
   3   4   7     4209.57     4343.80    105.10 o 
  -4   5   7     2179.02     2253.51     82.42 o 
  -2   5   7     5062.82     5309.64    115.89 o 
   0   5   7     5894.64     6192.53    111.09 o 
   2   5   7     4607.71     4461.11    112.73 o 
   4   5   7     2295.01     2312.70     86.13 o 
  -5   6   7     2567.17     2433.61    102.81 o 
  -3   6   7     3741.82     3779.50    109.24 o 
  -1   6   7     3099.56     3090.22     89.40 o 
   1   6   7     3102.25     3209.19    186.92 o 
   3   6   7     3915.06     4104.28    118.94 o 
   5   6   7     2575.51     2504.69    103.90 o 
  -6   7   7     1101.92     1105.49     44.26 o 
  -4   7   7     2364.71     2304.31    102.05 o 
  -2   7   7     4767.96     5003.83    132.46 o 
   0   7   7     2285.27     2247.00     95.99 o 
   2   7   7     4893.26     4714.04    137.37 o 
   4   7   7     2311.36     2384.44    104.88 o 
   6   7   7     1075.24     1117.70     43.61 o 
  -5   8   7      697.91      700.80     32.92 o 
  -3   8   7     2174.56     2129.76    101.61 o 
  -1   8   7     2514.96     2563.67     71.67 o 
   1   8   7     2359.98     2413.70     71.57 o 
   3   8   7     2152.78     2165.20    104.44 o 
   5   8   7      727.49      731.00     33.03 o 
  -4   9   7      946.20     1027.00     43.28 o 
  -2   9   7     1240.39     1302.50     54.29 o 
   0   9   7     1237.68     1201.47     39.47 o 
   2   9   7     1240.73     1265.65     50.15 o 
   4   9   7      972.24     1031.79     44.37 o 
  -1  10   7     1406.79     1465.71     41.39 o 
   1  10   7     1411.66     1367.46     54.68 o 
   0   0   8    39066.80    39555.94    229.93 o 
   1   1   8     2088.06     2307.48     42.50 o 
   0   2   8    14551.07    14746.91    359.56 o 
   2   2   8    14066.37    13860.97    160.81 o 
  -1   3   8      166.33      199.43      5.63 o 
   1   3   8      165.23      199.53     11.50 o 
   3   3   8      549.60      612.71     25.51 o 
  -2   4   8     9540.86    10042.00    150.56 o 
   0   4   8    15530.37    16054.50    373.08 o 
   2   4   8     9558.25     9078.02    152.09 o 
   4   4   8     6582.39     6522.52    139.11 o 
  -3   5   8       79.43       91.36      6.21 o 
  -1   5   8      295.09      296.57      9.19 o 
   1   5   8      296.15      319.82     12.81 o 
   3   5   8       82.73      107.93      7.20 o 
   5   5   8      351.53      350.29     15.15 o 
  -4   6   8     4990.45     5021.60    136.06 o 
  -2   6   8     4720.05     4830.05    126.14 o 
   0   6   8     3706.85     3993.77     83.73 o 
   2   6   8     4813.82     4560.65    125.92 o 
   4   6   8     4815.89     4679.16    137.26 o 
   6   6   8     3523.57     3457.34    131.59 o 
  -5   7   8       15.68       22.57      5.67 o 
  -3   7   8       74.23       57.67      6.54 o 
  -1   7   8      395.41      402.38     36.58 o 
   1   7   8      394.89      426.78     21.91 o 
   3   7   8       70.99       76.32      8.29 o 
   5   7   8       14.54       24.31      6.98 o 
   7   7   8       24.38       41.97      7.41 o 
  -6   8   8     2128.23     2157.02     77.08 o 
  -4   8   8     2349.02     2582.65    112.18 o 
  -2   8   8     3575.96     4069.07    134.21 o 
   0   8   8     2578.51     2487.09     72.13 o 
   2   8   8     3638.94     3585.11    137.70 o 
   4   8   8     2356.54     2404.28     78.17 o 
   6   8   8     2175.77     2206.08     82.09 o 
  -3   9   8       32.06       37.07      7.63 o 
  -1   9   8       22.10       25.22      4.81 o 
   1   9   8       22.92       25.54      4.31 o 
   3   9   8       33.24       31.51      8.39 o 
   0  10   8     2190.13     2098.47    164.52 o 
   0   1   9     4768.50     4906.58     44.33 o 
  -1   2   9     6772.25     6710.08     77.16 o 
   1   2   9     6505.84     6412.43    278.88 o 
  -2   3   9     5496.57     5772.44    113.49 o 
   0   3   9     3896.35     4007.49     64.15 o 
   2   3   9     5548.88     5401.98    110.88 o 
  -3   4   9     2104.02     2260.26     81.11 o 
  -1   4   9     5852.56     5869.30    104.83 o 
   1   4   9     5650.49     5733.60    166.75 o 
   3   4   9     2134.93     2268.33     83.84 o 
  -4   5   9     3351.40     3385.71    110.33 o 
  -2   5   9     4940.31     5180.45    123.85 o 
   0   5   9     3627.71     3617.10    107.71 o 
   2   5   9     4889.22     4486.62    122.11 o 
   4   5   9     3543.77     3617.60    115.46 o 
  -5   6   9     1971.71     2023.58     97.58 o 
  -3   6   9     3593.23     3603.97    113.17 o 
  -1   6   9     2913.87     2935.21     67.70 o 
   1   6   9     2968.45     3100.99     89.24 o 
   3   6   9     3599.26     3433.13    121.34 o 
   5   6   9     1924.24     1931.12     95.18 o 
  -6   7   9      800.34      795.87     38.16 o 
  -4   7   9     1180.76     1230.11     47.10 o 
  -2   7   9     3087.56     3076.96    112.95 o 
   0   7   9     1323.37     1365.06     35.98 o 
   2   7   9     3076.02     2940.46    118.40 o 
   4   7   9     1192.18     1215.06     46.12 o 
   6   7   9      754.05      743.65     28.89 o 
  -5   8   9      607.52      573.79     25.95 o 
  -3   8   9     1516.95     1625.21     61.49 o 
  -1   8   9     2253.57     2189.96     73.02 o 
   1   8   9     2174.15     2079.96    155.79 o 
   3   8   9     1511.55     1416.54     53.42 o 
   5   8   9      626.24      595.05     22.35 o 
  -4   9   9      791.24      759.24     27.04 o 
  -2   9   9     1127.15     1242.32     49.39 o 
   0   9   9     2476.75     2583.54     80.95 o 
   2   9   9     1164.47     1182.14     50.70 o 
   4   9   9      765.29      885.27     45.90 o 
   1   1  10    19565.21    19486.14    148.42 o 
   0   2  10     1491.58     1532.01     56.69 o 
   2   2  10      109.18      154.16      6.43 o 
  -1   3  10     7635.97     7792.60    102.37 o 
   1   3  10     7620.14     7889.33    274.25 o 
   3   3  10    13793.14    14009.24    192.43 o 
  -2   4  10      131.75      136.28      7.85 o 
   0   4  10      152.99      172.80      9.54 o 
   2   4  10      133.41      118.62      6.76 o 
   4   4  10      305.53      303.30     11.88 o 
  -3   5  10     4006.83     4105.92    116.44 o 
  -1   5  10     6020.04     6051.52     93.57 o 
   1   5  10     6087.12     6254.87    288.09 o 
   3   5  10     4011.67     4123.90    122.54 o 
   5   5  10     5405.32     5520.71    152.31 o 
  -4   6  10       88.98       86.24      7.52 o 
  -2   6  10      415.85      441.54     20.50 o 
   0   6  10       19.10       12.80      3.46 o 
   2   6  10      414.97      408.51     20.93 o 
   4   6  10       88.52       92.56      7.74 o 
   6   6  10        3.84       10.14      6.87 o 
  -5   7  10     2168.27     2314.34    114.26 o 
  -3   7  10     3037.69     2906.23    119.38 o 
  -1   7  10     3580.21     3644.89    338.90 o 
   1   7  10     3652.61     3766.98     89.64 o 
   3   7  10     2910.69     2848.12    122.32 o 
   5   7  10     2240.90     2356.86     78.06 o 
  -4   8  10       13.29       17.77      7.52 o 
  -2   8  10      147.47      140.53      8.83 o 
   0   8  10        0.49       12.94     16.95 o 
   2   8  10      148.07      136.39      9.49 o 
   4   8  10       14.27       24.09      6.43 o 
  -3   9  10     1858.47     1901.36     71.30 o 
  -1   9  10     1796.04     1765.81     47.82 o 
   1   9  10     1914.63     1890.87     94.25 o 
   3   9  10     1819.96     1675.57     69.67 o 
   0   1  11     9518.65     9651.58     70.04 o 
  -1   2  11     2607.83     2657.48     61.33 o 
   1   2  11     2582.81     2530.86    139.28 o 
  -2   3  11     6295.39     6593.71    135.30 o 
   0   3  11      795.64      828.00     22.66 o 
   2   3  11     6082.09     6027.77    128.43 o 
  -3   4  11     5691.69     5428.91    134.53 o 
  -1   4  11     2260.95     2228.49     56.99 o 
   1   4  11     2288.53     2220.47     58.93 o 
   3   4  11     5747.82     5604.33    136.39 o 
  -4   5  11     2691.09     2763.51    109.24 o 
  -2   5  11     1518.60     1578.00     52.22 o 
   0   5  11     4785.50     4760.91     87.10 o 
   2   5  11     1574.61     1431.47     49.71 o 
   4   5  11     2686.25     2667.57    107.50 o 
  -5   6  11     1357.41     1410.10     56.47 o 
  -3   6  11      831.72      882.32     34.89 o 
  -1   6  11     4423.38     4464.44    165.44 o 
   1   6  11     4311.62     4231.32    111.09 o 
   3   6  11      901.62      928.22     39.03 o 
   5   6  11     1418.76     1433.87     52.11 o 
  -6   7  11     1210.54     1249.19     49.93 o 
  -4   7  11      978.91     1001.38     41.54 o 
  -2   7  11     1736.50     1763.34     63.78 o 
   0   7  11     4383.07     4476.25    112.78 o 
   2   7  11     1737.15     1694.87     65.74 o 
   4   7  11      926.40      900.86     42.41 o 
   6   7  11     1218.62     1183.23     51.35 o 
  -5   8  11      617.05      615.33     30.09 o 
  -3   8  11     1450.29     1446.95     55.27 o 
  -1   8  11     1361.58     1377.92     36.79 o 
   1   8  11     1369.93     1369.97     47.59 o 
   3   8  11     1446.13     1469.19     58.98 o 
   5   8  11      605.30      675.07     27.04 o 
  -2   9  11     1273.91     1281.89     55.38 o 
   0   9  11      581.07      572.24     19.70 o 
   2   9  11     1233.18     1185.19     49.71 o 
   0   0  12    18699.11    19962.55    211.61 o 
   1   1  12       80.24      100.64      4.59 o 
   0   2  12     7253.96     7319.05    103.46 o 
   2   2  12    13281.02    12720.69    185.99 o 
  -1   3  12       89.50       99.29      9.43 o 
   1   3  12       89.15       85.96     14.45 o 
   3   3  12        0.09       12.10      4.80 o 
  -2   4  12     5589.01     5690.56    138.24 o 
   0   4  12     3426.66     3612.14     74.47 o 
   2   4  12     5647.79     5248.91    131.26 o 
   4   4  12     7075.24     6934.52    167.24 o 
  -3   5  12      283.64      280.52     11.34 o 
  -1   5  12      597.94      637.54     41.37 o 
   1   5  12      597.76      612.01     18.13 o 
   3   5  12      286.44      269.40     10.25 o 
   5   5  12      114.94      143.47      8.83 o 
  -4   6  12     2412.36     2397.63    109.35 o 
  -2   6  12     2445.62     2806.03    110.00 o 
   0   6  12     6469.62     6495.18    113.54 o 
   2   6  12     2445.33     2343.99    106.52 o 
   4   6  12     2344.50     2487.69    115.89 o 
   6   6  12     2435.19     2541.33    128.21 o 
  -5   7  12        3.01       14.72      8.83 o 
  -3   7  12       31.94       29.00      6.21 o 
  -1   7  12       73.78       60.04     12.65 o 
   1   7  12       73.25       60.13      4.84 o 
   3   7  12       30.15       36.52      7.30 o 
   5   7  12        2.42       14.94      7.74 o 
  -4   8  12     1701.04     1770.42     71.63 o 
  -2   8  12     2030.29     2188.96     79.59 o 
   0   8  12     2005.10     2039.47     74.03 o 
   2   8  12     2057.78     1866.04     74.90 o 
   4   8  12     1710.62     1754.40     66.94 o 
  -1   9  12      205.65      190.66      7.67 o 
   1   9  12      206.56      205.08     10.08 o 
   0   1  13     3577.71     3479.12     47.87 o 
  -1   2  13     3833.30     3835.12     73.42 o 
   1   2  13     3715.06     3683.98    221.81 o 
  -2   3  13     3571.94     3497.46    107.82 o 
   0   3  13     1086.49     1139.87     31.29 o 
   2   3  13     3713.76     3723.90    110.66 o 
  -3   4  13     2233.46     2174.14     93.98 o 
  -1   4  13     2133.08     2072.46    188.28 o 
   1   4  13     2186.29     2325.71     65.58 o 
   3   4  13     2223.02     2181.99     92.67 o 
  -4   5  13     2402.39     2388.26    107.17 o 
  -2   5  13     2330.72     2413.44    102.81 o 
   0   5  13     4167.22     4224.70     87.39 o 
   2   5  13     2190.43     2220.58     99.54 o 
   4   5  13     2547.47     2277.16    112.73 o 
  -5   6  13     1211.54     1250.60     52.55 o 
  -3   6  13     1506.20     1415.45     54.84 o 
  -1   6  13     2711.27     2750.79     90.38 o 
   1   6  13     2745.81     2827.44    121.07 o 
   3   6  13     1497.52     1415.45     54.62 o 
   5   6  13     1181.20     1186.17     49.06 o 
  -4   7  13      846.23      990.80     39.36 o 
  -2   7  13     1310.62     1281.78     53.09 o 
   0   7  13     1533.96     1518.44     39.75 o 
   2   7  13     1332.29     1270.99     48.84 o 
   4   7  13      874.01      870.22     41.21 o 
  -3   8  13     1093.92     1142.45     46.66 o 
  -1   8  13     1338.01     1324.30     37.56 o 
   1   8  13     1232.19     1130.31     34.78 o 
   3   8  13     1096.34      990.58     43.50 o 
   1   1  14     8978.13     8980.58    129.04 o 
   0   2  14        0.74       12.09      3.04 o 
   2   2  14       15.67       15.59      4.80 o 
  -1   3  14     4640.92     4777.10     88.06 o 
   1   3  14     4800.84     4897.84     89.93 o 
   3   3  14     8665.04     8393.90    177.60 o 
  -2   4  14       46.13       46.33      5.89 o 
   0   4  14       51.99       58.86      9.21 o 
   2   4  14       47.08       56.04      6.11 o 
   4   4  14      262.52      314.10     11.23 o 
  -3   5  14     1931.00     1919.35     65.52 o 
  -1   5  14     3947.89     4106.38     91.58 o 
   1   5  14     3968.89     4110.03     93.20 o 
   3   5  14     1863.30     1766.28     61.27 o 
   5   5  14     2969.87     3135.94    137.37 o 
  -4   6  14       68.81       69.23      7.52 o 
  -2   6  14       33.79       32.38      7.09 o 
   0   6  14       23.89       27.66     10.85 o 
   2   6  14       34.71       57.13      6.98 o 
   4   6  14       65.83       82.31      9.70 o 
   6   6  14        0.07        5.67      8.07 o 
  -3   7  14     2062.70     1967.97     74.14 o 
  -1   7  14     2190.68     2125.60    156.01 o 
   1   7  14     2193.37     2359.59     82.33 o 
   3   7  14     2072.23     2135.76     78.82 o 
  -2   8  14       20.23       29.55      6.76 o 
   0   8  14        3.43        5.31      3.82 o 
   2   8  14       20.54       11.77      7.52 o 
   0   1  15     3654.38     3733.80     54.69 o 
  -1   2  15     1326.32     1357.01     39.59 o 
   1   2  15     1275.27     1365.59     34.38 o 
  -2   3  15     2347.41     2214.15     97.47 o 
   0   3  15     1698.43     1718.73    127.07 o 
   2   3  15     2339.49     2289.59     94.30 o 
  -3   4  15     1805.16     1709.48     60.94 o 
  -1   4  15     2838.96     2793.59     76.28 o 
   1   4  15     2910.97     2961.35     77.19 o 
   3   4  15     1828.57     1829.08     61.38 o 
  -4   5  15     1271.96     1257.14     47.64 o 
  -2   5  15     1660.80     1729.54     64.43 o 
   0   5  15     2631.82     2557.37     76.89 o 
   2   5  15     1581.69     1649.41     61.71 o 
   4   5  15     1244.85     1326.48     53.31 o 
  -5   6  15     1035.47      958.86     38.59 o 
  -3   6  15      972.67      980.12     41.97 o 
  -1   6  15     1543.80     1557.74     89.78 o 
   1   6  15     1526.65     1466.54     47.04 o 
   3   6  15     1046.16     1051.64     45.24 o 
   5   6  15     1007.95      989.93     43.72 o 
  -4   7  15      787.44      779.08     37.18 o 
  -2   7  15     1267.48     1304.90     55.17 o 
   0   7  15     1165.98     1141.57     42.03 o 
   2   7  15     1287.65     1278.40     51.57 o 
   4   7  15      767.25      682.59     28.13 o 
  -1   8  15      956.65      967.30     35.00 o 
   1   8  15      912.42      894.90     42.14 o 
   0   0  16     4559.77     4585.18    127.56 o 
   1   1  16       39.10       38.67      4.21 o 
   0   2  16     4849.87     4819.82    133.55 o 
   2   2  16     5368.84     5467.83    145.87 o 
  -1   3  16        1.51        6.51      3.28 o 
   1   3  16        1.46        7.86      8.83 o 
   3   3  16      323.96      299.16     13.52 o 
  -2   4  16     3074.66     2965.43    120.80 o 
   0   4  16     5145.10     5319.06    106.88 o 
   2   4  16     3060.83     3076.74    122.65 o 
   4   4  16     1392.28     1601.44     61.82 o 
  -3   5  16        0.59        6.32      7.20 o 
  -1   5  16       42.93       41.15      6.76 o 
   1   5  16       43.14       39.41      9.76 o 
   3   5  16        0.84       13.41      6.00 o 
   5   5  16        6.24        7.30      6.87 o 
  -4   6  16     2305.90     2231.48     84.27 o 
  -2   6  16     2279.34     2268.88     78.93 o 
   0   6  16     1032.07     1000.07     28.92 o 
   2   6  16     2285.45     2301.26     81.00 o 
   4   6  16     2295.32     2229.96     79.26 o 
  -3   7  16        0.74        6.54      5.45 o 
  -1   7  16        4.55        4.85      3.93 o 
   1   7  16        4.32        1.95      5.78 o 
   3   7  16        0.48       -6.98      6.98 o 
   0   1  17     1529.57     1546.69     30.01 o 
  -1   2  17     1349.03     1275.19     34.83 o 
   1   2  17     1403.42     1350.31     64.81 o 
  -2   3  17     1451.83     1514.00     59.42 o 
   0   3  17     2252.22     2247.56     83.02 o 
   2   3  17     1439.25     1442.48     50.59 o 
  -3   4  17      578.47      594.18     24.86 o 
  -1   4  17     2537.33     2356.70    110.99 o 
   1   4  17     2449.45     2396.76    112.08 o 
   3   4  17      558.62      578.91     25.73 o 
  -4   5  17     1058.83     1116.18     47.97 o 
  -2   5  17     1401.50     1407.60     59.74 o 
   0   5  17     1543.14     1527.66     40.77 o 
   2   5  17     1468.81     1448.37     57.13 o 
   4   5  17     1088.07     1097.64     51.02 o 
  -3   6  17     1278.80     1132.64     51.24 o 
  -1   6  17      942.00      936.18     89.62 o 
   1   6  17      949.52      989.22     29.70 o 
   3   6  17     1248.84     1154.23     46.12 o 
  -2   7  17     1144.82     1176.79     50.04 o 
   0   7  17      363.81      407.15     14.18 o 
   2   7  17     1122.32     1058.40     51.46 o 
   1   1  18     3422.79     3462.26     61.90 o 
   0   2  18       56.78       57.45     11.94 o 
   2   2  18      459.38      430.64     21.04 o 
  -1   3  18     3679.39     3756.65     95.70 o 
   1   3  18     3626.89     3482.61    198.97 o 
   3   3  18     2452.34     2764.71    125.49 o 
  -2   4  18      111.69      106.84      8.61 o 
   0   4  18       24.15       31.06      4.31 o 
   2   4  18      111.86      110.44      9.27 o 
   4   4  18      278.34      235.27     11.88 o 
  -3   5  18     1261.17     1252.78     54.29 o 
  -1   5  18     1883.47     1833.84     49.23 o 
   1   5  18     1893.24     1946.28     70.97 o 
   3   5  18     1270.15     1316.13     53.09 o 
  -2   6  18       15.48       19.52     11.01 o 
   0   6  18        0.06       11.21      7.41 o 
   2   6  18       14.74       19.52      6.87 o 
   0   1  19      921.24      860.11     23.19 o 
  -1   2  19     1411.73     1519.77     60.13 o 
   1   2  19     1331.41     1295.10     56.53 o 
  -2   3  19      943.13      937.49     40.01 o 
   0   3  19     1411.85     1419.75     40.58 o 
   2   3  19      902.20      846.24     38.05 o 
  -3   4  19      776.11      737.76     31.40 o 
  -1   4  19     1167.28     1080.85     32.86 o 
   1   4  19     1200.26     1087.46     57.89 o 
   3   4  19      815.03      797.18     37.72 o 
  -2   5  19      736.59      767.52     37.39 o 
   0   5  19     1420.78     1478.69     39.53 o 
   2   5  19      704.54      729.69     35.11 o 
  -1   6  19      781.03      769.04     23.94 o 
   1   6  19      782.39      751.56     32.82 o 
   0   0  20     1801.07     1690.73     65.20 o 
   1   1  20       58.90       71.86      3.80 o 
   0   2  20     2740.48     2653.87    109.51 o 
   2   2  20     2965.10     2760.46    130.61 o 
  -1   3  20        1.93        5.69      7.14 o 
   1   3  20        1.97        1.98      4.24 o 
   3   3  20        2.10       31.94      7.52 o 
  -2   4  20     1258.66     1261.07     55.06 o 
   0   4  20     1854.43     1886.86     92.56 o 
   2   4  20     1255.79     1223.89     50.15 o 
  -1   5  20        1.23        8.63      5.59 o 
   1   5  20        1.21       13.42      9.81 o 
   0   1  21      895.22      892.77     19.22 o 
  -1   2  21      779.22      723.08     24.81 o 
   1   2  21      796.05      770.23     55.77 o 
  -2   3  21      819.67      817.67     34.89 o 
   0   3  21      611.61      577.10     16.11 o 
   2   3  21      867.44      956.89     43.39 o 
  -1   4  21      655.58      657.77     23.32 o 
   1   4  21      644.23      619.94     18.30 o 
   1   1  22     2169.78     2100.17     40.30 o 
   0   2  22       17.29       25.69      4.69 o 
   2   2  22        1.60        0.33      6.54 o 
  -1   3  22     1098.11     1101.84     31.61 o 
   1   3  22     1121.06     1150.88     37.08 o 
   0   1  23      849.61      749.77     18.68 o 
  -1   2  23      415.85      454.84     18.10 o 
                                                 
